# Supplementary material for: Meta-analysis of the Effects of Insect Vector Saliva on Host Immune Responses and Infection of Vector-Transmitted Pathogens: A Focus on Leishmaniasis
Source: PLoS Negl Trop Dis. 2014 Oct 2;8(10):e3197. doi: 10.1371/journal.pntd.0003197 (PMC4183472; doi:10.1371/journal.pntd.0003197)
Supplement: Table S1 — Metadata associated with each experiment included in analysis. Excel file containing metadata of each experiment. Metadata includes, figure, vector, saliva component, pathogen, natural/unnatural pairing, mouse strain. (XLSX) [file pntd.0003197.s001.xlsx]

## Sheet: Sheet1
Conditions	Analysis	Vector	Pathogen	Vector/Pathogen	Mouse strain	Author, Figure	Year	Figure
Saliva vs control	Pathology	Ph. papatasi	L. major	Natural	BALB/c	Belkaid Fig 6 A	1998	2
Saliva vs control	Pathology	Ph. papatasi	L. major	Natural	BALB/c	Belkaid Fig 1 A	1998	2
Saliva vs control	Pathology	Ph. papatasi	L. major	Natural	C57BL/6	Belkaid Fig 7	1998	2
Saliva vs control	Pathology	Ph. papatasi	L. major	Natural	C57Bl/6	Belkaid Fig 1 B	1998	2
Saliva vs control	Pathology	Ph. papatasi	L. major	Natural	BALB/c	Belkaid Fig 9 A	1998	2
Saliva vs control	Pathology	Ph. papatasi	L. major	Natural	C57BL/6	Belkaid Fig 9 B	1998	2
Saliva vs control	Pathology	Lu. longipalpis	L. mexicana amazonensis	Unnatural, natural genus	BALB/c	Theodos Table 1	1991	2
Saliva vs control	Pathology	Lu. longipalpis	L. mexicana amazonensis	Unnatural, natural genus	CBA/Ca	Theodos Table 1	1991	2
Saliva vs control	Pathology	Lu. longipalpis	L. major	Unnatural	C57BL/6	Theodos Table 2	1991	2
Saliva vs control	Pathology	Ph. papatasi	L. major	Natural	C57BL/6	Theodos Table 2	1991	2
Saliva vs control	Pathology	Lu. longipalpis	L. major	Unnatural	BALB/c	Theodos Fig 1	1991	2
Saliva vs control	Pathology	Lu. longipalpis	L. major	Unnatural	CBA	Theodos Fig 1	1991	2
Saliva vs control	Pathology	Lu. longipalpis	L. major	Unnatural	C57Bl/6	Theodos Fig 1	1991	2
Saliva vs control	Pathology	Lu. longipalpis	L. major	Unnatural	C3H	Theodos Fig 1	1991	2
Saliva vs control	Pathology	Lu. longipalpis	L. major	Unnatural	DBA/2	Theodos Fig 1	1991	2
Saliva vs control	Pathology	Lu. longipalpis	L. major	Unnatural	CBA/Ca	Theodos Fig 2 (0.5 g)	1991	2
Saliva vs control	Pathology	Lu. longipalpis	L. major	Unnatural	C57BL/6	Theodos Fig 3	1991	2
Saliva vs control	Pathology	Lu. longipalpis	L. major	Unnatural	CBA/Ca	Theodos Fig 4	1991	2
Saliva vs control	Pathology	Lu. longipalpis	L. amazonensis	Unnatural, natural genus	BALB/c	Norsworthy Fig 1	2004	2
Saliva vs control	Pathology	Lu. longipalpis	L. major	Unnatural	CBA	Morris Fig 1 A (0.5 g)	2001	2
Saliva vs control	Pathology	Lu. longipalpis MAX	L. major	Unnatural	CBA	Morris Fig 1 A (10 ng)	2001	2
Saliva vs control	Pathology	Lu. longipalpis	L. major	Unnatural	CBA	Morris Fig 1 B (0.5 g)	2001	2
Saliva vs control	Pathology	Ph. papatasi	L. major	Natural	CBA	Mbow Fig 1	1998	2
Saliva vs control	Pathology	Ph. papatasi (long term colonized)	L. major	Natural	BALB/c	Ben Hadj Ahmed A Fig 1	2010	2
Saliva vs control	Pathology	Ph. papatasi (wild caught)	L. major	Natural	BALB/c	Ben Hadj Ahmed A Fig 1	2010	2
Saliva vs control	Pathology	Lu. longipalpis	L. braziliensis	Unnatural, natural genus	BALB/c	Lima Fig 1	1996	2
Saliva vs control	Pathology	Lu. longipalpis	L. braziliensis	Unnatural, natural genus	BALB/c	Lima Fig 1	1996	2
Saliva vs control	Pathology	Lu. longipalpis	L. braziliensis	Unnatural, natural genus	BALB/c	Lima Fig 1	1996	2
Saliva vs control	Pathology	Lu. longipalpis	L. braziliensis	Unnatural, natural genus	BALB/c	Lima Fig 2	1996	2
Saliva vs control	Pathology	Lu. longipalpis	L. braziliensis	Unnatural, natural genus	BALB/c	Donnelly Fig 4	1998	2
Saliva vs control	Pathology	Lu. longipalpis (colonized)	L. amazonensis	Unnatural, natural genus	C57BL/6	Laurenti A Fig 1	2009	2
Saliva vs control	Pathology	Lu. longipalpis (wild caught)	L. amazonensis	Unnatural, natural genus	C57BL/6	Laurenti A Fig 1	2009	2
Saliva vs control	Pathology	Lu. longipalpis	L. amazonensis	Unnatural, natural genus	BALB/c	Thiakaki Fig 2 A	2005	2
Saliva vs control	Pathology	Lu. longipalpis	L. major	Unnatural	CBA/T6	Titus Fig 1 A	1988	2
Saliva vs control	Pathology	Lu. longipalpis	L. major	Unnatural	BALB/c	Titus Fig 2 B	1988	2
Saliva vs control	Pathology	Lu. longipalpis	L. major	Unnatural	CBA/Ca	Titus Fig 2 D	1988	2
Saliva vs control	Pathology	Lu. longipalpis	L. major	Unnatural	CBA/Ca	Titus Fig 3 (sand fly)	1988	2
Saliva vs control	Pathology	Lu. longipalpis (colonized)	L. amazonensis	Unnatural, natural genus	C57BL/6	Laurenti B Fig 2	2009	2
Saliva vs control	Pathology	Lu. longipalpis (wild caught)	L. amazonensis	Unnatural, natural genus	C57BL/6	Laurenti B Fig 2	2009	2
Saliva vs control	Pathology	Lu. longipalpis (costa rica)	L. donovani chagasi	Natural	BALB/c	Warburg Fig 7	1994	2
Saliva vs control	Pathology	Lu. longipalpis (brazil)	L. donovani chagasi	Natural	BALB/c	Warburg Fig 7	1994	2
Saliva vs control	Pathology	Lu. longipalpis (costa rica)	L. donovani chagasi	Natural	CBA/T6	Warburg Fig 6	1994	2
Saliva vs control	Pathology	Lu. longipalpis (brazil)	L. donovani chagasi	Natural	CBA/T6	Warburg Fig 6	1994	2
Saliva vs control	Pathology	Lu. longipalpis (columbia)	L. donovani chagasi	Natural	CBA/T6	Warburg Fig 6	1994	2
Saliva vs control	Pathology	Ph. papatasi (wild caught)	L. major	Natural	BALB/c	Ben Hadj Ahmed B Fig 1	2010	2
Saliva vs control	Pathology	Ph. papatasi (recently colonized)	L. major	Natural	BALB/c	Ben Hadj Ahmed B Fig 1	2010	2
Saliva vs control	Pathology	Ph. papatasi (long term colonized)	L. major	Natural	BALB/c	Ben Hadj Ahmed B Fig 1	2010	2
Saliva vs control	Pathology	Lu. longipalpis	L. major	Unnatural	CBA/T6J	Theodos Fig 1 (same time)	1993	2
Saliva vs control	Pathology	Lu. Longipalpis	L. braziliensis	Unnatural, natural genus	BALB/c	Samuelson Fig 2	1991	2
Saliva vs control	Pathology	Lu. Longipalpis	L. braziliensis	Unnatural, natural genus	BALB/c	Carregaro Fig 3 A	2013	2
Saliva vs control	Infection level	Lu. longipalpis	L. amazonensis	Unnatural, natural genus	BALB/c	Norsworthy Fig 1 C (ear)	2004	1
Saliva vs control	Infection level	Lu. longipalpis MAX	L. amazonensis	Unnatural, natural genus	CBA/CaH-T6J	Morris Table I (footpad)	2001	1
Saliva vs control	Infection level	Lu. longipalpis	L. major	Unnatural	CBA/CaH-T6J	Morris Table I (footpad)	2001	1
Saliva vs control	Infection level	Ph. papatasi	L. major	Natural	CBA	Mbow Table II (footpad)	1998	1
Saliva vs control	Infection level	Lu. longipalpis	L. braziliensis	Unnatural, natural genus	BALB/c	Donnelly Fig 5 (lesions)	1998	1
Saliva vs control	Infection level	Lu. longipalpis (wild caught)	L. amazonensis	Unnatural, natural genus	C57BL/6	Laurenti A Fig 2 (inoculation site)	2009	1
Saliva vs control	Infection level	Lu. longipalpis (colonized)	L. amazonensis	Unnatural, natural genus	C57BL/6	Laurenti A Fig 2 (inoculation site)	2009	1
Saliva vs control	Infection level	Lu. longipalpis	L. amazonensis	Unnatural, natural genus	BALB/c	Thiakaki Fig 2 B (ear)	2005	1
Saliva vs control	Infection level	Lu. longipalpis	L. major	Unnatural	CBA/Ca	Titus Table 1 (footpad)	1988	1
Saliva vs control	Infection level	Ph. papatasi (wild caught)	L. major	Natural	BALB/c	Ben Hadj Ahmed B Fig 2 (footpad)	2010	1
Saliva vs control	Infection level	Ph. papatasi (long term colonized)	L. major	Natural	BALB/c	Ben Hadj Ahmed B Fig 2 (footpad)	2010	1
Saliva vs control	Infection level	C. tarsalis	West Nile virus	Natural	B6	Styer Fig 1 rep 1	2011	1
Saliva vs control	Infection level	C. tarsalis	West Nile virus	Natural	B6	Styer Fig 1 rep 2	2011	1
Saliva vs control	Infection level	C. tarsalis	West Nile virus	Natural	B6	Styer Fig 4 rep 1	2011	1
Saliva vs control	Infection level	C. tarsalis	West Nile virus	Natural	B6	Styer Fig 4 rep 2	2011	1
Saliva vs control	Infection level	C. tarsalis	West Nile virus	Natural	B6	Styer Fig 6 A rep 1	2011	1
Saliva vs control	Infection level	C. tarsalis	West Nile virus	Natural	B6	Styer Fig 6 A rep 2	2011	1
Saliva vs control	Infection level	C. tarsalis	West Nile virus	Natural	B6	Styer Fig 5 A	2011	1
Saliva vs control	Infection level	C. tarsalis	West Nile virus	Natural	B6	Styer Fig 2 C rep 1	2011	1
Saliva vs control	Infection level	C. tarsalis	West Nile virus	Natural	B6	Styer Fig 2 C rep 2	2011	1
Saliva vs control	Infection level	C. tarsalis	West Nile virus	Natural	B6	Styer Fig 2 C rep 3	2011	1
Saliva vs control	Infection level	C. tarsalis	West Nile virus	Natural	B6	Styer Fig 7 A (serum)	2011	1
Saliva vs control	Infection level	C. tarsalis	West Nile virus	Natural	B6	Styer Table 2 (10 pfu)	2011	1
Saliva vs control	Infection level	Ae. aegypti	Rift Valley fever virus	Natural	C57Bl/6	Le Coupanec Fig 3 (blood)	2013	1
Saliva vs control	Infection level	Lu. Longipalpis	L. braziliensis	Unnatural, natural genus	BALB/c	Carregaro Fig 3 B (ear)	2013	1
Saliva vs control	IFN- γ	Ph. papatasi	L. major	Natural	BALB/C	Belkaid Table 2	1998	Not Shown
Saliva vs control	IFN- γ	Ph. papatasi	L. major	Natural	C57BL/6	Belkaid Table 2	1998	Not Shown
Saliva vs control	IFN- γ	Ph. papatasi	L. major	Natural	CBA/CaHT6J	Mbow Fig 3	1998	Not Shown
Saliva vs control	IFN- γ	Lu. longipalpis	L. major	Unnatural	BALB/c	Monteiro Fig 5 B	2007	Not Shown
Saliva vs control	IFN- γ	Lu. longipalpis (wild caught)	L. amazonensis	Unnatural, natural genus	C57BL/6	Laurenti A Table 2	2009	Not Shown
Saliva vs control	IFN- γ	Lu. longipalpis (colonized)	L. amazonensis	Unnatural, natural genus	C57BL/6	Laurenti A Table 2	2009	Not Shown
Saliva vs control	IFN- γ	Lu. intermedia	L. braziliensis	Natural	BALB/c	de Moura Fig 6 C	2010	Not Shown
Saliva vs control	IFN- γ	Ae. aegypti	Sindbis virus	Natural	C3H/HeJ	Schneider Fig 1 B	2004	Not Shown
Saliva vs control	IFN- γ	Ae. aegypti	Chikungunya virus	Natural	CD-1	Thangamani Fig 2	2010	Not Shown
Saliva vs control	IL-4	Ph. papatasi	L. major	Natural	BALB/c	Belkaid Table 2	1998	5
Saliva vs control	IL-4	Ph. papatasi	L. major	Natural	C57BL/6	Belkaid Table 2	1998	5
Saliva vs control	IL-4	Ph. papatasi	L. major	Natural	CBA/CaHT6J	Mbow Fig 2	1998	5
Saliva vs control	IL-4	Lu. longipalpis	L. braziliensis	Unnatural, natural genus	BALB/c	Lima	1996	5
Saliva vs control	IL-4	Lu. longipalpis (wild caught)	L. amazonensis	Unnatural, natural genus	C57BL/6	Laurenti A Table 2	2009	5
Saliva vs control	IL-4	Lu. longipalpis (colonized)	L. amazonensis	Unnatural, natural genus	C57BL/6	Laurenti A Table 2	2009	5
Saliva vs control	IL-4	Ae. aegypti	Sindbis virus	Natural	C3H/HeJ	Schneider Fig 2	2004	5
Saliva vs control	IL-4	Ae. aegypti	Chikungunya virus	Natural	CD-1	Thangamani Fig 2	2010	5
Saliva vs control	IL-10	Lu. longipalpis	L. major	Unnatural	BALB/c	Monteiro Fig 5 A	2007	6
Saliva vs control	IL-10	Ph. papatasi	L. major	Natural	CBA/CaHT6J	Mbow Fig 4	1998	6
Saliva vs control	IL-10	Lu. longipalpis (wild caught)	L. amazonensis	Unnatural, natural genus	C56BL/6	Laurenti A Table 2	2009	6
Saliva vs control	IL-10	Lu. longipalpis (colonized)	L. amazonensis	Unnatural, natural genus	C56BL/6	Laurenti A Table 2	2009	6
Saliva vs control	IL-10	Lu. intermedia	L. braziliensis	Natural	BALB/c	de Moura Fig 6 C	2010	6
Saliva vs control	IL-10	Ae. aegypti	Sindbis virus	Natural	C3H/Hej	Schneider Fig 2	2004	6
Saliva vs control	IL-10	Ae. aegypti	West Nile virus	Natural	C3H/Hej	Schneider	2010	6
Saliva vs control	IL-10	Ae. aegypti	Chikungunya virus	Natural	CD-1	Thangamani Fig 2	2010	6
Pre-exp vs saliva	Pathology	Ph. papatasi	L. major	Natural	BALB/c	Belkaid Fig 1 A	1998	3
Pre-exp vs saliva	Pathology	Ph. papatasi	L. major	Natural	C57BL/6	Belkaid Fig 1 B	1998	3
Pre-exp vs saliva	Pathology	Lu. Longipalpis MAX	L. major	Unnatural	CBA	Morris Fig 2	2001	3
Pre-exp vs saliva	Pathology	Ph. papatasi	L. major	Natural	BALB/c	Kamhawi Fig 1 B	2000	3
Pre-exp vs saliva	Pathology	Ph. papatasi	L. major	Natural	C57BL/6	Kamhawi Fig 1 D	2000	3
Pre-exp vs saliva	Pathology	Ph. papatasi (long term colonized)	L. major	Natural	BALB/c	Ben Hadj Ahmed A Fig 1	2010	3
Pre-exp vs saliva	Pathology	Ph. papatasi (wild caught)	L. major	Natural	BALB/c	Ben Hadj Ahmed A Fig 1	2010	3
Pre-exp vs saliva	Pathology	Lu. longipalpis LJM11	L. major	Unnatural	C57BL/6	Gomes Fig 2 C	2012	3
Pre-exp vs saliva	Pathology	Lu. longipalpis LJM11	L. major	Unnatural	C57BL/6	Gomes Fig 3 C (WT)	2012	3
Pre-exp vs saliva	Pathology	Lu. longipalpis LJM11	L. major	Unnatural	C57BL/6	Gomes Fig 5 F	2012	3
Pre-exp vs saliva	Pathology	Lu. longipalpis	L. amazonensis	Unnatural, natural genus	BALB/c	Thiakaki Fig 2 A	2005	3
Pre-exp vs saliva	Pathology	Ph. papatasi (pre), Lu. longipalpis (infected)	L. amazonensis	Unnatural	BALB/c	Thiakaki Fig 2 A	2005	3
Pre-exp vs saliva	Pathology	Ph. sergenti (pre), Lu. longipalpis (infected)	L. amazonensis	Unnatural	BALB/c	Thiakaki Fig 2 A	2005	3
Pre-exp vs saliva	Pathology	Ph. papatasi F2	L. major	Natural	BALB/c	Ben Hadj Ahmed Fig 1, Fig 2	2011	3
Pre-exp vs saliva	Pathology	Ph. papatasi F3	L. major	Natural	BALB/c	Ben Hadj Ahmed Fig 1, Fig 2	2011	3
Pre-exp vs saliva	Pathology	Ph. papatasi F4	L. major	Natural	BALB/c	Ben Hadj Ahmed Fig 1, Fig 2	2011	3
Pre-exp vs saliva	Pathology	Ph. papatasi F5	L. major	Natural	BALB/c	Ben Hadj Ahmed Fig 1, Fig 2	2011	3
Pre-exp vs saliva	Pathology	Ph. papatasi F6	L. major	Natural	BALB/c	Ben Hadj Ahmed Fig 1, Fig 2	2011	3
Pre-exp vs saliva	Pathology	Ph. papatasi F14	L. major	Natural	BALB/c	Ben Hadj Ahmed Fig 1, Fig 2	2011	3
Pre-exp vs saliva	Pathology	Lu. intermedia	L. braziliensis	Natural	BALB/c	de Moura Fig 4 A	2007	3
Pre-exp vs saliva	Pathology	Ph. duboscqi pre 15 days exp, 15 not	L. major	Natural	BALB/c	Rohousova Fig 1 B	2011	3
Pre-exp vs saliva	Pathology	Ph. duboscqi pre 2 days exp, 15 not	L. major	Natural	BALB/c	Rohousova Fig 1 B	2011	3
Pre-exp vs saliva	Pathology	Ph. duboscqi pre 15 exp	L. major	Natural	BALB/c	Rohousova Fig 1 B	2011	3
Pre-exp vs saliva	Pathology	Ph. duboscqi pre 2 exp	L. major	Natural	BALB/c	Rohousova Fig 1 B	2011	3
Pre-exp vs saliva	Pathology	Ph. papatasi (wild caught)	L. major	Natural	BALB/c	Ben Hadj Ahmed B Fig 1	2010	3
Pre-exp vs saliva	Pathology	Ph. papatasi (recently colonized)	L. major	Natural	BALB/c	Ben Hadj Ahmed B Fig 1	2010	3
Pre-exp vs saliva	Pathology	Ph. papatasi (long term colonized)	L. major	Natural	BALB/c	Ben Hadj Ahmed B Fig 1	2010	3
Pre-exp vs saliva	Pathology	Lu. longipalpis MAX	L. major	Unnatural	C3H	Rogers Fig 3	2002	3
Pre-exp vs saliva	Pathology	Lu. Longipalpis	L. braziliensis	Unnatural, natural genus	BALB/C	Carregaro Fig 3 A	2013	3
Pre-exp vs saliva	Infection level	Lu. longipalpis MAX	L. major	Unnatural	CBA/CaH-T6J	Morris Table II (footpad)	2001	Not Shown
Pre-exp vs saliva	Infection level	Ph. papatasi	L. major	Natural	C57BL/6	Kamhawi Fig 3 A (ear)	2000	Not Shown
Pre-exp vs saliva	Infection level	Lu. longipalpis rLJM11	L. major	Unnatural	C57BL/6	Gomes Fig 2 D (ear)	2012	Not Shown
Pre-exp vs saliva	Infection level	Lu. longipalpis rLJM11	L. major	Unnatural	C57BL/6	Gomes Fig 5 G (ear)	2012	Not Shown
Pre-exp vs saliva	Infection level	Lu. longipalpis	L. amazonensis	Unnatural, natural genus	BALB/c	Thiakaki Fig 2 B (ear)	2005	Not Shown
Pre-exp vs saliva	Infection level	Ph. papatasi (pre), Lu. longipalpis (infected)	L. amazonensis	Unnatural	BALB/c	Thiakaki Fig 2 B (ear)	2005	Not Shown
Pre-exp vs saliva	Infection level	Ph. sergenti (pre), Lu. longipalpis (infected)	L. amazonensis	Unnatural	BALB/c	Thiakaki Fig 2 B (ear)	2005	Not Shown
Pre-exp vs saliva	Infection level	Ph. papatasi F2	L. major	Natural	BALB/c	Ahmed Fig 4 (footpad)	2011	Not Shown
Pre-exp vs saliva	Infection level	Ph. papatasi F3	L. major	Natural	BALB/c	Ahmed Fig 4 (footpad)	2011	Not Shown
Pre-exp vs saliva	Infection level	Ph. papatasi F4	L. major	Natural	BALB/c	Ahmed Fig 4 (footpad)	2011	Not Shown
Pre-exp vs saliva	Infection level	Ph. papatasi F5	L. major	Natural	BALB/c	Ahmed Fig 4 (footpad)	2011	Not Shown
Pre-exp vs saliva	Infection level	Ph. papatasi F6	L. major	Natural	BALB/c	Ahmed Fig 4 (footpad)	2011	Not Shown
Pre-exp vs saliva	Infection level	Ph. papatasi F14	L. major	Natural	BALB/c	Ahmed Fig 4 (footpad)	2011	Not Shown
Pre-exp vs saliva	Infection level	Lu. intermedia	L. braziliensis	Natural	BALB/c	de Moura Fig 5 A (ear)	2007	Not Shown
Pre-exp vs saliva	Infection level	Ph. duboscqi pre 15 days exp, 15 not	L. major	Natural	BALB/c	Rohousova Fig 1 E (ear)	2011	Not Shown
Pre-exp vs saliva	Infection level	Ph. duboscqi pre 2 days exp, 15 not	L. major	Natural	BALB/c	Rohousova Fig 1 E (ear)	2011	Not Shown
Pre-exp vs saliva	Infection level	Ph. duboscqi pre 15 exp	L. major	Natural	BALB/c	Rohousova Fig 1 E (ear)	2011	Not Shown
Pre-exp vs saliva	Infection level	Ph. duboscqi pre 2 exp	L. major	Natural	BALB/c	Rohousova Fig 1 E (ear)	2011	Not Shown
Pre-exp vs saliva	Infection level	Ph. papatasi (wild caught)	L. major	Natural	BALB/c	Ben Hadj Ahmed B Fig 2 (footpad)	2010	Not Shown
Pre-exp vs saliva	Infection level	Ph. papatasi (long term colonized)	L. major	Natural	BALB/c	Ben Hadj Ahmed B Fig 2 (footpad)	2010	Not Shown
Pre-exp vs saliva	Infection level	An. stephensi	P. berghei	Natural	C57/BL6	Kebaier Fig 1 (ear)	2010	Not Shown
Pre-exp vs saliva	Infection level	An. stephensi	P. yoelli	Natural	BALB/c	Donovan Fig 1 A (liver)	2007	Not Shown
Pre-exp vs saliva	Infection level	An. stephensi	P. yoelli	Natural	BALB/c	Donovan Fig 3 A (WT, liver)	2007	Not Shown
Pre-exp vs saliva	Infection level	An. stephensi	P. yoelli	Natural	BALB/c	Donovan Fig 6 A (ear)	2007	Not Shown
Pre-exp vs saliva	Infection level	An. stephensi	P. yoelli	Natural	BALB/c	Donovan Fig 6 B (liver)	2007	Not Shown
Pre-exp vs saliva	Infection level	C. tarsalis	West Nile virus	Natural	B6	Styer Fig 7 A (serum)	2011	Not Shown
Pre-exp vs saliva	Infection level	Lu. Longipalpis	L. braziliensis	Unnatural, natural genus	BALB/c	Carregaro Fig 3 B (ear)	2013	Not Shown
Pre-exp vs saliva	IFN- γ	Ph. papatasi	L. major	Natural	BALB/C	Belkaid Table 2	1998	Not Shown
Pre-exp vs saliva	IFN- γ	Ph. papatasi	L. major	Natural	C57BL/6	Belkaid Table 2	1998	Not Shown
Pre-exp vs saliva	IFN- γ	Lu. intermedia	L. braziliensis	Natural	BALB/c	de Moura Fig 6 C, D	2010	Not Shown
Pre-exp vs saliva	IFN- γ	An. Stephensi	P. yoelli	Natural	BALB/c	Donovan Fig 2 A	2007	Not Shown
Pre-exp vs saliva	IFN- γ	C. tarsalis	West Nile virus	Natural	C57BL/6	Reagan Fig 3 B	2012	Not Shown
Pre-exp vs control	Pathology	Ph. papatasi	L. major	Natural	BALB/c	Belkaid Fig 1 A	1998	4
Pre-exp vs control	Pathology	Ph. papatasi	L. major	Natural	C57BL/6	Belkaid Fig 1 B	1998	4
Pre-exp vs control	Pathology	Ph. papatasi (long term colonized)	L. major	Natural	BALB/c	Ben Hadj Ahmed A Fig 1	2010	4
Pre-exp vs control	Pathology	Ph. papatasi (wild caught)	L. major	Natural	BALB/c	Ben Hadj Ahmed A Fig 1	2010	4
Pre-exp vs control	Pathology	Lu. longipalpis	L. amazonensis	Unnatural, natural genus	BALB/c	Thiakaki Fig 2 A	2005	4
Pre-exp vs control	Pathology	Ph. papatasi (pre), Lu. longipalpis (infected)	L. amazonensis	Unnatural	BALB/c	Thiakaki Fig 2 A	2005	4
Pre-exp vs control	Pathology	Ph. sergenti (pre), Lu. longipalpis (infected)	L. amazonensis	Unnatural	BALB/c	Thiakaki Fig 2 A	2005	4
Pre-exp vs control	Pathology	Ph. papatasi (wild caught)	L. major	Natural	BALB/c	Ben Hadj Ahmed B Fig 1	2010	4
Pre-exp vs control	Pathology	Ph. papatasi (recently colonized)	L. major	Natural	BALB/c	Ben Hadj Ahmed B Fig 1	2010	4
Pre-exp vs control	Pathology	Ph. papatasi (long term colonized)	L. major	Natural	BALB/c	Ben Hadj Ahmed B Fig 1	2010	4
Pre-exp vs control	Pathology	Lu. Longipalpis	L. braziliensis	Unnatural, natural genus	BALB/C	Carregaro Fig 3 A	2013	4

## Sheet: Figure 1
Vector	Pathogen
Lu. longipalpis	L. amazonensis	Unnatural, natural genus	BALB/c	Norsworthy Fig 1 C (ear)	2004
Lu. longipalpis MAX	L. amazonensis	Unnatural, natural genus	CBA/CaH-T6J	Morris Table I (footpad)	2001
Lu. longipalpis	L. major	Unnatural	CBA/CaH-T6J	Morris Table I (footpad)	2001
Ph. papatasi	L. major	Natural	CBA	Mbow Table II (footpad)	1998
Lu. longipalpis	L. braziliensis	Unnatural, natural genus	BALB/c	Donnelly Fig 5 (lesions)	1998
Lu. longipalpis (wild caught)	L. amazonensis	Unnatural, natural genus	C57BL/6	Laurenti A Fig 2 (inoculation site)	2009
Lu. longipalpis (colonized)	L. amazonensis	Unnatural, natural genus	C57BL/6	Laurenti A Fig 2 (inoculation site)	2009
Lu. longipalpis	L. amazonensis	Unnatural, natural genus	BALB/c	Thiakaki Fig 2 B (ear)	2005
Lu. longipalpis	L. major	Unnatural	CBA/Ca	Titus Table 1 (footpad)	1988
Ph. papatasi (wild caught)	L. major	Natural	BALB/c	Ben Hadj Ahmed B Fig 2 (footpad)	2010
Ph. papatasi (long term colonized)	L. major	Natural	BALB/c	Ben Hadj Ahmed B Fig 2 (footpad)	2010
C. tarsalis	West Nile virus	Natural	B6	Styer Fig 1 rep 1	2011
C. tarsalis	West Nile virus	Natural	B6	Styer Fig 1 rep 2	2011
C. tarsalis	West Nile virus	Natural	B6	Styer Fig 4 rep 1	2011
C. tarsalis	West Nile virus	Natural	B6	Styer Fig 4 rep 2	2011
C. tarsalis	West Nile virus	Natural	B6	Styer Fig 6 A rep 1	2011
C. tarsalis	West Nile virus	Natural	B6	Styer Fig 6 A rep 2	2011
C. tarsalis	West Nile virus	Natural	B6	Styer Fig 5 A	2011
C. tarsalis	West Nile virus	Natural	B6	Styer Fig 2 C rep 1	2011
C. tarsalis	West Nile virus	Natural	B6	Styer Fig 2 C rep 2	2011
C. tarsalis	West Nile virus	Natural	B6	Styer Fig 2 C rep 3	2011
C. tarsalis	West Nile virus	Natural	B6	Styer Fig 7 A (serum)	2011
C. tarsalis	West Nile virus	Natural	B6	Styer Table 2 (10 pfu)	2011
Ae. aegypti	Rift Valley fever virus	Natural	C57Bl/6	Le Coupanec Fig 3 (blood)	2013
Lu. Longipalpis	L. braziliensis	Unnatural, natural genus	BALB/c	Carregaro Fig 3 B (ear)	2013

## Sheet: Reconfigure
Supplemental Table 1: Metadata associated with each experiment included in analysis.
Figure	Author, Figure	Year	Conditions	Analysis	Vector	Pathogen	Vector/Pathogen	Mouse strain
1	Norsworthy Fig 1 C (ear)	2004	Saliva vs control	Infection level	Lu. longipalpis	L. amazonensis	Unnatural, natural genus	BALB/c
1	aMorris Table I (footpad)	2001	Saliva vs control	Infection level	Lu. longipalpis MAX	L. amazonensis	Unnatural, natural genus	CBA/CaH-T6J
1	bMorris Table I (footpad)	2001	Saliva vs control	Infection level	Lu. longipalpis	L. major	Unnatural	CBA/CaH-T6J
1	Mbow Table II (footpad)	1998	Saliva vs control	Infection level	Ph. papatasi	L. major	Natural	CBA
1	Donnelly Fig 5 (lesions)	1998	Saliva vs control	Infection level	Lu. longipalpis	L. braziliensis	Unnatural, natural genus	BALB/c
1	aLaurenti A Fig 2 (inoculation site)	2009	Saliva vs control	Infection level	Lu. longipalpis (wild caught)	L. amazonensis	Unnatural, natural genus	C57BL/6
1	bLaurenti A Fig 2 (inoculation site)	2009	Saliva vs control	Infection level	Lu. longipalpis (colonized)	L. amazonensis	Unnatural, natural genus	C57BL/6
1	Thiakaki Fig 2 B (ear)	2005	Saliva vs control	Infection level	Lu. longipalpis	L. amazonensis	Unnatural, natural genus	BALB/c
1	Titus Table 1 (footpad)	1988	Saliva vs control	Infection level	Lu. longipalpis	L. major	Unnatural	CBA/Ca
1	aBen Hadj Ahmed B Fig 2 (footpad)	2010	Saliva vs control	Infection level	Ph. papatasi (wild caught)	L. major	Natural	BALB/c
1	bBen Hadj Ahmed B Fig 2 (footpad)	2010	Saliva vs control	Infection level	Ph. papatasi (long term colonized)	L. major	Natural	BALB/c
1	Styer Fig 1 rep 1	2011	Saliva vs control	Infection level	C. tarsalis	West Nile virus	Natural	B6
1	Styer Fig 1 rep 2	2011	Saliva vs control	Infection level	C. tarsalis	West Nile virus	Natural	B6
1	Styer Fig 4 rep 1	2011	Saliva vs control	Infection level	C. tarsalis	West Nile virus	Natural	B6
1	Styer Fig 4 rep 2	2011	Saliva vs control	Infection level	C. tarsalis	West Nile virus	Natural	B6
1	Styer Fig 6 A rep 1	2011	Saliva vs control	Infection level	C. tarsalis	West Nile virus	Natural	B6
1	Styer Fig 6 A rep 2	2011	Saliva vs control	Infection level	C. tarsalis	West Nile virus	Natural	B6
1	Styer Fig 5 A	2011	Saliva vs control	Infection level	C. tarsalis	West Nile virus	Natural	B6
1	Styer Fig 2 C rep 1	2011	Saliva vs control	Infection level	C. tarsalis	West Nile virus	Natural	B6
1	Styer Fig 2 C rep 2	2011	Saliva vs control	Infection level	C. tarsalis	West Nile virus	Natural	B6
1	Styer Fig 2 C rep 3	2011	Saliva vs control	Infection level	C. tarsalis	West Nile virus	Natural	B6
1	Styer Fig 7 A (serum)	2011	Saliva vs control	Infection level	C. tarsalis	West Nile virus	Natural	B6
1	Styer Table 2 (10 pfu)	2011	Saliva vs control	Infection level	C. tarsalis	West Nile virus	Natural	B6
1	Le Coupanec Fig 3 (blood)	2013	Saliva vs control	Infection level	Ae. aegypti	Rift Valley fever virus	Natural	C57Bl/6
1	Carregaro Fig 3 B (ear)	2013	Saliva vs control	Infection level	Lu. Longipalpis	L. braziliensis	Unnatural, natural genus	BALB/c
Not Shown	Morris Table II (footpad)	2001	Pre-exp vs saliva	Infection level	Lu. longipalpis MAX	L. major	Unnatural	CBA/CaH-T6J
Not Shown	Kamhawi Fig 3 A (ear)	2000	Pre-exp vs saliva	Infection level	Ph. papatasi	L. major	Natural	C57BL/6
Not Shown	Gomes Fig 2 D (ear)	2012	Pre-exp vs saliva	Infection level	Lu. longipalpis rLJM11	L. major	Unnatural	C57BL/6
Not Shown	Gomes Fig 5 G (ear)	2012	Pre-exp vs saliva	Infection level	Lu. longipalpis rLJM11	L. major	Unnatural	C57BL/6
Not Shown	Thiakaki Fig 2 B (ear)	2005	Pre-exp vs saliva	Infection level	Lu. longipalpis	L. amazonensis	Unnatural, natural genus	BALB/c
Not Shown	Thiakaki Fig 2 B (ear)	2005	Pre-exp vs saliva	Infection level	Ph. papatasi (pre), Lu. longipalpis (infected)	L. amazonensis	Unnatural	BALB/c
Not Shown	Thiakaki Fig 2 B (ear)	2005	Pre-exp vs saliva	Infection level	Ph. sergenti (pre), Lu. longipalpis (infected)	L. amazonensis	Unnatural	BALB/c
Not Shown	Ahmed Fig 4 (footpad)	2011	Pre-exp vs saliva	Infection level	Ph. papatasi F2	L. major	Natural	BALB/c
Not Shown	Ahmed Fig 4 (footpad)	2011	Pre-exp vs saliva	Infection level	Ph. papatasi F3	L. major	Natural	BALB/c
Not Shown	Ahmed Fig 4 (footpad)	2011	Pre-exp vs saliva	Infection level	Ph. papatasi F4	L. major	Natural	BALB/c
Not Shown	Ahmed Fig 4 (footpad)	2011	Pre-exp vs saliva	Infection level	Ph. papatasi F5	L. major	Natural	BALB/c
Not Shown	Ahmed Fig 4 (footpad)	2011	Pre-exp vs saliva	Infection level	Ph. papatasi F6	L. major	Natural	BALB/c
Not Shown	Ahmed Fig 4 (footpad)	2011	Pre-exp vs saliva	Infection level	Ph. papatasi F14	L. major	Natural	BALB/c
Not Shown	de Moura Fig 5 A (ear)	2007	Pre-exp vs saliva	Infection level	Lu. intermedia	L. braziliensis	Natural	BALB/c
Not Shown	Rohousova Fig 1 E (ear)	2011	Pre-exp vs saliva	Infection level	Ph. duboscqi pre 15 days exp, 15 not	L. major	Natural	BALB/c
Not Shown	Rohousova Fig 1 E (ear)	2011	Pre-exp vs saliva	Infection level	Ph. duboscqi pre 2 days exp, 15 not	L. major	Natural	BALB/c
Not Shown	Rohousova Fig 1 E (ear)	2011	Pre-exp vs saliva	Infection level	Ph. duboscqi pre 15 exp	L. major	Natural	BALB/c
Not Shown	Rohousova Fig 1 E (ear)	2011	Pre-exp vs saliva	Infection level	Ph. duboscqi pre 2 exp	L. major	Natural	BALB/c
Not Shown	Ben Hadj Ahmed B Fig 2 (footpad)	2010	Pre-exp vs saliva	Infection level	Ph. papatasi (wild caught)	L. major	Natural	BALB/c
Not Shown	Ben Hadj Ahmed B Fig 2 (footpad)	2010	Pre-exp vs saliva	Infection level	Ph. papatasi (long term colonized)	L. major	Natural	BALB/c
Not Shown	Kebaier Fig 1 (ear)	2010	Pre-exp vs saliva	Infection level	An. stephensi	P. berghei	Natural	C57/BL6
Not Shown	Donovan Fig 1 A (liver)	2007	Pre-exp vs saliva	Infection level	An. stephensi	P. yoelli	Natural	BALB/c
Not Shown	Donovan Fig 3 A (WT, liver)	2007	Pre-exp vs saliva	Infection level	An. stephensi	P. yoelli	Natural	BALB/c
Not Shown	Donovan Fig 6 A (ear)	2007	Pre-exp vs saliva	Infection level	An. stephensi	P. yoelli	Natural	BALB/c
Not Shown	Donovan Fig 6 B (liver)	2007	Pre-exp vs saliva	Infection level	An. stephensi	P. yoelli	Natural	BALB/c
Not Shown	Styer Fig 7 A (serum)	2011	Pre-exp vs saliva	Infection level	C. tarsalis	West Nile virus	Natural	B6
Not Shown	Carregaro Fig 3 B (ear)	2013	Pre-exp vs saliva	Infection level	Lu. Longipalpis	L. braziliensis	Unnatural, natural genus	BALB/c
2	Belkaid Fig 6 A	1998	Saliva vs control	Pathology	Ph. papatasi	L. major	Natural	BALB/c
2	Belkaid Fig 1 A	1998	Saliva vs control	Pathology	Ph. papatasi	L. major	Natural	BALB/c
2	Belkaid Fig 7	1998	Saliva vs control	Pathology	Ph. papatasi	L. major	Natural	C57BL/6
2	Belkaid Fig 1 B	1998	Saliva vs control	Pathology	Ph. papatasi	L. major	Natural	C57Bl/6
2	Belkaid Fig 9 A	1998	Saliva vs control	Pathology	Ph. papatasi	L. major	Natural	BALB/c
2	Belkaid Fig 9 B	1998	Saliva vs control	Pathology	Ph. papatasi	L. major	Natural	C57BL/6
2	aTheodos Table 1	1991	Saliva vs control	Pathology	Lu. longipalpis	L. mexicana amazonensis	Unnatural, natural genus	BALB/c
2	bTheodos Table 1	1991	Saliva vs control	Pathology	Lu. longipalpis	L. mexicana amazonensis	Unnatural, natural genus	CBA/Ca
2	aTheodos Table 2	1991	Saliva vs control	Pathology	Lu. longipalpis	L. major	Unnatural	C57BL/6
2	bTheodos Table 2	1991	Saliva vs control	Pathology	Ph. papatasi	L. major	Natural	C57BL/6
2	aTheodos Fig 1	1991	Saliva vs control	Pathology	Lu. longipalpis	L. major	Unnatural	BALB/c
2	bTheodos Fig 1	1991	Saliva vs control	Pathology	Lu. longipalpis	L. major	Unnatural	CBA
2	cTheodos Fig 1	1991	Saliva vs control	Pathology	Lu. longipalpis	L. major	Unnatural	C57Bl/6
2	dTheodos Fig 1	1991	Saliva vs control	Pathology	Lu. longipalpis	L. major	Unnatural	C3H
2	eTheodos Fig 1	1991	Saliva vs control	Pathology	Lu. longipalpis	L. major	Unnatural	DBA/2
2	Theodos Fig 2 (0.5 g)	1991	Saliva vs control	Pathology	Lu. longipalpis	L. major	Unnatural	CBA/Ca
2	Theodos Fig 3	1991	Saliva vs control	Pathology	Lu. longipalpis	L. major	Unnatural	C57BL/6
2	Theodos Fig 4	1991	Saliva vs control	Pathology	Lu. longipalpis	L. major	Unnatural	CBA/Ca
2	Norsworthy Fig 1	2004	Saliva vs control	Pathology	Lu. longipalpis	L. amazonensis	Unnatural, natural genus	BALB/c
2	aMorris Fig 1 A (0.5 g)	2001	Saliva vs control	Pathology	Lu. longipalpis	L. major	Unnatural	CBA
2	bMorris Fig 1 A (10 ng)	2001	Saliva vs control	Pathology	Lu. longipalpis MAX	L. major	Unnatural	CBA
2	Morris Fig 1 B (0.5 g)	2001	Saliva vs control	Pathology	Lu. longipalpis	L. major	Unnatural	CBA
2	Mbow Fig 1	1998	Saliva vs control	Pathology	Ph. papatasi	L. major	Natural	CBA
2	aBen Hadj Ahmed A Fig 1	2010	Saliva vs control	Pathology	Ph. papatasi (long term colonized)	L. major	Natural	BALB/c
2	bBen Hadj Ahmed A Fig 1	2010	Saliva vs control	Pathology	Ph. papatasi (wild caught)	L. major	Natural	BALB/c
2	aLima Fig 1 (105)	1996	Saliva vs control	Pathology	Lu. longipalpis	L. braziliensis	Unnatural, natural genus	BALB/c
2	bLima Fig 1 (106)	1996	Saliva vs control	Pathology	Lu. longipalpis	L. braziliensis	Unnatural, natural genus	BALB/c
2	cLima Fig 1 (107)	1996	Saliva vs control	Pathology	Lu. longipalpis	L. braziliensis	Unnatural, natural genus	BALB/c
2	Lima Fig 2	1996	Saliva vs control	Pathology	Lu. longipalpis	L. braziliensis	Unnatural, natural genus	BALB/c
2	Donnelly Fig 4	1998	Saliva vs control	Pathology	Lu. longipalpis	L. braziliensis	Unnatural, natural genus	BALB/c
2	aLaurenti A Fig 1	2009	Saliva vs control	Pathology	Lu. longipalpis (colonized)	L. amazonensis	Unnatural, natural genus	C57BL/6
2	bLaurenti A Fig 1	2009	Saliva vs control	Pathology	Lu. longipalpis (wild caught)	L. amazonensis	Unnatural, natural genus	C57BL/6
2	Thiakaki Fig 2 A	2005	Saliva vs control	Pathology	Lu. longipalpis	L. amazonensis	Unnatural, natural genus	BALB/c
2	Titus Fig 1 A	1988	Saliva vs control	Pathology	Lu. longipalpis	L. major	Unnatural	CBA/T6
2	Titus Fig 2 B	1988	Saliva vs control	Pathology	Lu. longipalpis	L. major	Unnatural	BALB/c
2	Titus Fig 2 D	1988	Saliva vs control	Pathology	Lu. longipalpis	L. major	Unnatural	CBA/Ca
2	Titus Fig 3 (sand fly)	1988	Saliva vs control	Pathology	Lu. longipalpis	L. major	Unnatural	CBA/Ca
2	aLaurenti B Fig 2	2009	Saliva vs control	Pathology	Lu. longipalpis (colonized)	L. amazonensis	Unnatural, natural genus	C57BL/6
2	bLaurenti B Fig 2	2009	Saliva vs control	Pathology	Lu. longipalpis (wild caught)	L. amazonensis	Unnatural, natural genus	C57BL/6
2	aWarburg Fig 7	1994	Saliva vs control	Pathology	Lu. longipalpis (costa rica)	L. infantum chagasi	Natural	BALB/c
2	bWarburg Fig 7	1994	Saliva vs control	Pathology	Lu. longipalpis (brazil)	L. infantum chagasi	Natural	BALB/c
2	aWarburg Fig 6	1994	Saliva vs control	Pathology	Lu. longipalpis (costa rica)	L. infantum chagasi	Natural	CBA/T6
2	bWarburg Fig 6	1994	Saliva vs control	Pathology	Lu. longipalpis (brazil)	L. infantum chagasi	Natural	CBA/T6
2	cWarburg Fig 6	1994	Saliva vs control	Pathology	Lu. longipalpis (columbia)	L. infantum chagasi	Natural	CBA/T6
2	aBen Hadj Ahmed B Fig 1	2010	Saliva vs control	Pathology	Ph. papatasi (wild caught)	L. major	Natural	BALB/c
2	bBen Hadj Ahmed B Fig 1	2010	Saliva vs control	Pathology	Ph. papatasi (recently colonized)	L. major	Natural	BALB/c
2	cBen Hadj Ahmed B Fig 1	2010	Saliva vs control	Pathology	Ph. papatasi (long term colonized)	L. major	Natural	BALB/c
2	Theodos Fig 1 (same time)	1993	Saliva vs control	Pathology	Lu. longipalpis	L. major	Unnatural	CBA/T6J
2	Samuelson Fig 2	1991	Saliva vs control	Pathology	Lu. Longipalpis	L. braziliensis	Unnatural, natural genus	BALB/c
2	Carregaro Fig 3 A	2013	Saliva vs control	Pathology	Lu. Longipalpis	L. braziliensis	Unnatural, natural genus	BALB/c
3	Belkaid Fig 1 A	1998	Pre-exp vs saliva	Pathology	Ph. papatasi	L. major	Natural	BALB/c
3	Belkaid Fig 1 B	1998	Pre-exp vs saliva	Pathology	Ph. papatasi	L. major	Natural	C57BL/6
3	Morris Fig 2	2001	Pre-exp vs saliva	Pathology	Lu. Longipalpis MAX	L. major	Unnatural	CBA
3	Kamhawi Fig 1 B	2000	Pre-exp vs saliva	Pathology	Ph. papatasi	L. major	Natural	BALB/c
3	Kamhawi Fig 1 D	2000	Pre-exp vs saliva	Pathology	Ph. papatasi	L. major	Natural	C57BL/6
3	aBen Hadj Ahmed A Fig 1	2010	Pre-exp vs saliva	Pathology	Ph. papatasi (long term colonized)	L. major	Natural	BALB/c
3	bBen Hadj Ahmed A Fig 1	2010	Pre-exp vs saliva	Pathology	Ph. papatasi (wild caught)	L. major	Natural	BALB/c
3	Gomes Fig 2 C	2012	Pre-exp vs saliva	Pathology	Lu. longipalpis LJM11	L. major	Unnatural	C57BL/6
3	Gomes Fig 3 C (WT)	2012	Pre-exp vs saliva	Pathology	Lu. longipalpis LJM11	L. major	Unnatural	C57BL/6
3	Gomes Fig 5 F	2012	Pre-exp vs saliva	Pathology	Lu. longipalpis LJM11	L. major	Unnatural	C57BL/6
3	aThiakaki Fig 2 A	2005	Pre-exp vs saliva	Pathology	Lu. longipalpis	L. amazonensis	Unnatural, natural genus	BALB/c
3	bThiakaki Fig 2 A	2005	Pre-exp vs saliva	Pathology	Ph. papatasi (pre), Lu. longipalpis (infected)	L. amazonensis	Unnatural	BALB/c
3	cThiakaki Fig 2 A	2005	Pre-exp vs saliva	Pathology	Ph. sergenti (pre), Lu. longipalpis (infected)	L. amazonensis	Unnatural	BALB/c
3	aBen Hadj Ahmed Fig 1, Fig 2	2011	Pre-exp vs saliva	Pathology	Ph. papatasi F2	L. major	Natural	BALB/c
3	bBen Hadj Ahmed Fig 1, Fig 2	2011	Pre-exp vs saliva	Pathology	Ph. papatasi F3	L. major	Natural	BALB/c
3	cBen Hadj Ahmed Fig 1, Fig 2	2011	Pre-exp vs saliva	Pathology	Ph. papatasi F4	L. major	Natural	BALB/c
3	dBen Hadj Ahmed Fig 1, Fig 2	2011	Pre-exp vs saliva	Pathology	Ph. papatasi F5	L. major	Natural	BALB/c
3	eBen Hadj Ahmed Fig 1, Fig 2	2011	Pre-exp vs saliva	Pathology	Ph. papatasi F6	L. major	Natural	BALB/c
3	fBen Hadj Ahmed Fig 1, Fig 2	2011	Pre-exp vs saliva	Pathology	Ph. papatasi F14	L. major	Natural	BALB/c
3	de Moura Fig 4 A	2007	Pre-exp vs saliva	Pathology	Lu. intermedia	L. braziliensis	Natural	BALB/c
3	aRohousova Fig 1 B	2011	Pre-exp vs saliva	Pathology	Ph. duboscqi pre 15 days exp, 15 not	L. major	Natural	BALB/c
3	bRohousova Fig 1 B	2011	Pre-exp vs saliva	Pathology	Ph. duboscqi pre 2 days exp, 15 not	L. major	Natural	BALB/c
3	cRohousova Fig 1 B	2011	Pre-exp vs saliva	Pathology	Ph. duboscqi pre 15 exp	L. major	Natural	BALB/c
3	dRohousova Fig 1 B	2011	Pre-exp vs saliva	Pathology	Ph. duboscqi pre 2 exp	L. major	Natural	BALB/c
3	aBen Hadj Ahmed B Fig 1	2010	Pre-exp vs saliva	Pathology	Ph. papatasi (wild caught)	L. major	Natural	BALB/c
3	bBen Hadj Ahmed B Fig 1	2010	Pre-exp vs saliva	Pathology	Ph. papatasi (recently colonized)	L. major	Natural	BALB/c
3	cBen Hadj Ahmed B Fig 1	2010	Pre-exp vs saliva	Pathology	Ph. papatasi (long term colonized)	L. major	Natural	BALB/c
3	Rogers Fig 3	2002	Pre-exp vs saliva	Pathology	Lu. longipalpis MAX	L. major	Unnatural	C3H
3	Carregaro Fig 3 A	2013	Pre-exp vs saliva	Pathology	Lu. Longipalpis	L. braziliensis	Unnatural, natural genus	BALB/C
4	Belkaid Fig 1 A	1998	Pre-exp vs control	Pathology	Ph. papatasi	L. major	Natural	BALB/c
4	Belkaid Fig 1 B	1998	Pre-exp vs control	Pathology	Ph. papatasi	L. major	Natural	C57BL/6
4	aBen Hadj Ahmed A Fig 1	2010	Pre-exp vs control	Pathology	Ph. papatasi (long term colonized)	L. major	Natural	BALB/c
4	bBen Hadj Ahmed A Fig 1	2010	Pre-exp vs control	Pathology	Ph. papatasi (wild caught)	L. major	Natural	BALB/c
4	aThiakaki Fig 2 A	2005	Pre-exp vs control	Pathology	Lu. longipalpis	L. amazonensis	Unnatural, natural genus	BALB/c
4	bThiakaki Fig 2 A	2005	Pre-exp vs control	Pathology	Ph. papatasi (pre), Lu. longipalpis (infected)	L. amazonensis	Unnatural	BALB/c
4	cThiakaki Fig 2 A	2005	Pre-exp vs control	Pathology	Ph. sergenti (pre), Lu. longipalpis (infected)	L. amazonensis	Unnatural	BALB/c
4	aBen Hadj Ahmed B Fig 1	2010	Pre-exp vs control	Pathology	Ph. papatasi (wild caught)	L. major	Natural	BALB/c
4	bBen Hadj Ahmed B Fig 1	2010	Pre-exp vs control	Pathology	Ph. papatasi (recently colonized)	L. major	Natural	BALB/c
4	cBen Hadj Ahmed B Fig 1	2010	Pre-exp vs control	Pathology	Ph. papatasi (long term colonized)	L. major	Natural	BALB/c
4	Carregaro Fig 3 A	2013	Pre-exp vs control	Pathology	Lu. Longipalpis	L. braziliensis	Unnatural, natural genus	BALB/C
5	aBelkaid Table 2	1998	Saliva vs control	IL-4	Ph. papatasi	L. major	Natural	BALB/c
5	bBelkaid Table 2	1998	Saliva vs control	IL-4	Ph. papatasi	L. major	Natural	C57BL/6
5	Mbow Fig 2	1998	Saliva vs control	IL-4	Ph. papatasi	L. major	Natural	CBA/CaHT6J
5	Lima	1996	Saliva vs control	IL-4	Lu. longipalpis	L. braziliensis	Unnatural, natural genus	BALB/c
5	aLaurenti A Table 2	2009	Saliva vs control	IL-4	Lu. longipalpis (wild caught)	L. amazonensis	Unnatural, natural genus	C57BL/6
5	bLaurenti A Table 2	2009	Saliva vs control	IL-4	Lu. longipalpis (colonized)	L. amazonensis	Unnatural, natural genus	C57BL/6
5	Schneider Fig 2	2004	Saliva vs control	IL-4	Ae. aegypti	Sindbis virus	Natural	C3H/HeJ
5	Thangamani Fig 2	2010	Saliva vs control	IL-4	Ae. aegypti	Chikungunya virus	Natural	CD-1
6	Monteiro Fig 5 A	2007	Saliva vs control	IL-10	Lu. longipalpis	L. major	Unnatural	BALB/c
6	Mbow Fig 4	1998	Saliva vs control	IL-10	Ph. papatasi	L. major	Natural	CBA/CaHT6J
6	Laurenti A Table 2	2009	Saliva vs control	IL-10	Lu. longipalpis (wild caught)	L. amazonensis	Unnatural, natural genus	C56BL/6
6	Laurenti A Table 2	2009	Saliva vs control	IL-10	Lu. longipalpis (colonized)	L. amazonensis	Unnatural, natural genus	C56BL/6
6	de Moura Fig 6 C	2010	Saliva vs control	IL-10	Lu. intermedia	L. braziliensis	Natural	BALB/c
6	Schneider Fig 2	2004	Saliva vs control	IL-10	Ae. aegypti	Sindbis virus	Natural	C3H/Hej
6	Schneider	2010	Saliva vs control	IL-10	Ae. aegypti	West Nile virus	Natural	C3H/Hej
6	Thangamani Fig 2	2010	Saliva vs control	IL-10	Ae. aegypti	Chikungunya virus	Natural	CD-1
Not Shown	Belkaid Table 2	1998	Saliva vs control	IFN- γ	Ph. papatasi	L. major	Natural	BALB/C
Not Shown	Belkaid Table 2	1998	Saliva vs control	IFN- γ	Ph. papatasi	L. major	Natural	C57BL/6
Not Shown	Mbow Fig 3	1998	Saliva vs control	IFN- γ	Ph. papatasi	L. major	Natural	CBA/CaHT6J
Not Shown	Monteiro Fig 5 B	2007	Saliva vs control	IFN- γ	Lu. longipalpis	L. major	Unnatural	BALB/c
Not Shown	Laurenti A Table 2	2009	Saliva vs control	IFN- γ	Lu. longipalpis (wild caught)	L. amazonensis	Unnatural, natural genus	C57BL/6
Not Shown	Laurenti A Table 2	2009	Saliva vs control	IFN- γ	Lu. longipalpis (colonized)	L. amazonensis	Unnatural, natural genus	C57BL/6
Not Shown	de Moura Fig 6 C	2010	Saliva vs control	IFN- γ	Lu. intermedia	L. braziliensis	Natural	BALB/c
Not Shown	Schneider Fig 1 B	2004	Saliva vs control	IFN- γ	Ae. aegypti	Sindbis virus	Natural	C3H/HeJ
Not Shown	Thangamani Fig 2	2010	Saliva vs control	IFN- γ	Ae. aegypti	Chikungunya virus	Natural	CD-1
Not Shown	Belkaid Table 2	1998	Pre-exp vs saliva	IFN- γ	Ph. papatasi	L. major	Natural	BALB/C
Not Shown	Belkaid Table 2	1998	Pre-exp vs saliva	IFN- γ	Ph. papatasi	L. major	Natural	C57BL/6
Not Shown	de Moura Fig 6 C, D	2010	Pre-exp vs saliva	IFN- γ	Lu. intermedia	L. braziliensis	Natural	BALB/c
Not Shown	Donovan Fig 2 A	2007	Pre-exp vs saliva	IFN- γ	An. Stephensi	P. yoelli	Natural	BALB/c
Not Shown	Reagan Fig 3 B	2012	Pre-exp vs saliva	IFN- γ	C. tarsalis	West Nile virus	Natural	C57BL/6
