# Supplementary material for: Meta-analysis of the Effects of Insect Vector Saliva on Host Immune Responses and Infection of Vector-Transmitted Pathogens: A Focus on Leishmaniasis
Source: PLoS Negl Trop Dis. 2014 Oct 2;8(10):e3197. doi: 10.1371/journal.pntd.0003197 (PMC4183472; doi:10.1371/journal.pntd.0003197)
Supplement: Table S2 — Statistical analysis of each test. Response ration and P-values for each test are reported. (XLSX) [file pntd.0003197.s002.xlsx]

## Sheet: Sheet1
Supplemental Table 2: Statistical analysis of each test.
Comparison	Pathology	Infection level	IFN- γ	IL-4	IL-10
Saliva vs control	0.7319, p= <0.0001	1.2440, p=0.0029	-1.1989, p=0.1047	1.7196, p=0.0185	0.8398, p= <0.0001
Pre-exp vs saliva	-0.7781, p= <0.0001	-0.6266, p=0.0868	0.9521, p=0.1930	0.7852, p=0.5636
Pre-exp vs control	-0.4889, p= 0.0254
Saliva vs control natural pairing	0.6183, p= <0.0001		-1.3928, p=0.0849
Saliva vs control unnatural pairing	0.7837, p= <0.0001
Saliva vs control natural genus pairing	0.6388, p= <0.0001
Saliva vs control unnatural genus pairing	0.8644, p= <0.0001
Pre-exp vs saliva natural pairing	-0.5830, p= 0.0074
Pre-exp vs saliva unnatural pairing	-1.0174, p=<0.0001
Pre-exp vs saliva natural genus	-0.6909, p= 0.0008
Pre-exp vs saliva unnatural genus	-0.9326, p= <0.0001
Saliva vs control single protein excluded	0.7477, p= <0.0001
Pre-exp vs saliva single protein excluded	-0.6314, p= 0.0010	-0.2208, p= 0.0053	0.9521, p=0.1930
Pre-exp vs saliva sand flies/Leishmania		-0.8063, p= 0.0865
